# Supplementary material for: Heritability and Genomic Architecture of Episodic Exercise-Induced Collapse in Border Collies
Source: Genes (Basel). 2021 Nov 29;12(12):1927. doi: 10.3390/genes12121927 (PMC8701027; doi:10.3390/genes12121927)
Supplement: Supplementary file 1 [file genes-12-01927-s001.zip]

Archive with 1 entries (1 files):
- genes-1479468-supplementary.pdf
